# Supplementary material for: Tissue-specific antitumor NK cell subsets identified in colorectal cancer liver metastases express candidate therapeutic targets
Source: J Clin Invest. 2025 Oct 28;135(24):e190778. doi: 10.1172/JCI190778 (PMC12704330; doi:10.1172/JCI190778)
Supplement: Supporting data values [file jci-135-190778-s015.xlsx]

## Sheet: Fig. 11
	Fig. 11A
	Total NK cells
		HD PB										CRLM PB										CRLM LR
	TIGIT	12.8	28.1	5.76	3.43	3.93	4.22	1.75	0.62	0.56	1.83	2.46	2.16	1.4	0.51	1.17	0.32	0.24	3.39	0.54	0.27	28.8	5.72	19.9	28.3	11.6	1.79	4.75	17.8	16.8	11.5
	CD39	2.48	4.09		1.72	4.25	2.61	2.76	3.06	4.9	1.66	1.95	0.45	2.24	1.74	1.05	2.55	1.79	2.56	0.27	6.57	20.9	9.37	12.4	13.5	19.5	22.9	26.4	26	9.94	21.6
	NKG2A	65.2	40.8	37.5	38.1	57	64.7	36.7	68.3	64	39.4	29.3	47.7	39.2	18.3	59.2	76.9	64.8	30.8	37.4	52.1	31.5	48.7	58.2	46.6	71.2	75.3	82.2	37.5	54.2	51
	CD96	10.6	6.52	7.12	6.05	3.92	3.6	2.55	2.71	2.18	2.21	4.28	4.38	6.29	6.46	3.85	6.46	4.27	11	2.87	9.41	2.99	4.04	3.56	5.74	7.21	5.83	5.33	2.74	4.82	5.51
	CD56 Bright
		HD PB										CRLM PB										CRLM LR
	TIGIT	3.71	4.69	0.54	0.98		2.81	0.66	1.23	1.01	2.8	5.76	1.51	11.9	0	0.79	0.34	5.56	3.2	4.29	1.67	64.2	18.6	59	65.1	53.5	9.25	17.9	40.4	44.7	26.4
	CD39	5.59	7.25	3.04	2.26		9.68	8.09	5.54	27.8	6.17	8.18	1.85	7.14	10	4.21	4.48	9.17	8.32	3.27	20.1	42.9	13.9	16.9	23.2	27.2	27.4	29.1	29.6	16.9	22.8
	NKG2A	95	92.5	90.2	89		94.3	90.4	96.8	92.5	86.9	84.8	90.1	85.7	75	86.6	96.1	86.4	88.7	83.7	91.8	53.1	51.8	69	64.1	80.2	86.2	88.5	47.9	69.5	54.8
	CD96	26.8	14.6	19.2	10.2		12.4	12.6	4.56	9.26	8.51	29.4	16.9	14.3	30	24.7	9.93	48.3	18.6	18.5	25.7	3.31	6.08	8.37	12.4	20.9	3.24	7.56	1.38	5.63	4.48
	CD56 Dim
		HD PB										CRLM PB										CRLM LR
	TIGIT	17.2	40	4.42	5.51		5.49	2.4	0.85	0.59	2.08	4.41	5.16	5	1.01	2.67	0.47	0.19	4.34	0.59	0.17	18.6	6.88	14.1	22.4	23.9	3.32	4.86	19.1	9.25	8.34
	CD39	0.51	1.2	0.41	1.13		0.76	0.74	2.7	1.41	0.42	0.73	0.17	0.88	0.03	0.95	1.65	0.41	0.38	0.12	2.24	7.36	3.03	3.55	3.85	10.8	15.6	14.8	13.7	2.74	12.9
	NKG2A	60.9	29	20.9	45.4		62.1	29.5	60.7	59.5	39.3	21.6	40.9	31.9	8.44	54.2	69.8	66.2	16.9	37	41.7	22.3	40.2	33.5	17	56.9	60.6	73.3	12.5	38.4	33.5
	CD96	8.25	6.16	2.39	2.81		2.3	1.18	1.73	0.78	1.17	3.81	3.77	7.25	7.52	5	2.78	3.18	9.27	2.28	3.7	1.37	1.74	6.09	4.74	10.1	1.52	3.06	2.65	1.58	1.35
	Fig. 11B
	Total NK cells
		HD PB										CRLM PB										CRLM LR
	KLRG1	13.4	3.41	6.3	11.7	5.84	11.8	6.91	0.55	3.16	3.74	3.02	6.05	3.07	5.42	8.15	2.96	6.71	0.71	1.78	5.05	4.06	5.12	2.47	3.6	2.58	0.44	0.52	0.26	2.15	1.07
	TIM-3	23.5	16.5	34.5	31.5	32.9	13.4	26.4	16.8	18	23.2	14.3	21.6	12.3	18.3	10.5	18.1	23.3	5.96	16.7	26.5	9.22	4.3	6.45	19.1	6.36	3.6	3.16	5.2	18.1	8.49
	CD56 Bright
		HD PB										CRLM PB										CRLM LR
	KLRG1	2.79	1.65	2.18	1.62		2.18	4.01	1.85	2.71	2	1.82	3.69	0	0	4.74	1.16	3.06	1	1.63	2.72	4.07	5.3	3.65	3.25	2.89	0.68	1.47	1.55	2.14	2.1
	TIM-3	19.6	12.2	12.4	12.5		8.82	20.2	5.17	24.5	10.9	7.27	13.8	9.52	10	5.53	8.21	11.9	9.04	7.43	25.6	7.85	3.28	14.2	15.4	12.2	2.51	2.39	6.9	9.11	4.99
	CD56 Dim
		HD PB										CRLM PB										CRLM LR
	KLRG1	17.9	4.44	16.1	7.75		15.4	8.86	0.73	3.87	4.52	6.83	10.5	6.17	7.9	14.6	5.58	8.83	0.87	2.16	7.35	6.97	7.61	6.73	6.35	5.58	1.8	2.34	0.38	5.1	7.34
	TIM-3	15.9	12.5	25.7	31.6		16.2	31	24.3	18.8	28.5	38.7	38.9	38	26.3	29.3	32.8	31.8	5.52	20.2	30.7	28	16.1	43.3	28.3	20.7	18.3	24.9	5.76	35.9	40.1

## Sheet: Fig. 12
	Fig. 12A
	IL-1R8 %										IL-1R8 MFI
		HD PB			CRLM PB			CRLM LR				HD PB			CRLM PB			CRLM LR
	58.8	62.32	88.56	14.25	30.1	91.93	65.82	66.22	82.8		1607.13	1668.71	2794	408.28	656.43	3014.53	1795.42	1766.32	2372.18
	61.9	75.54	89.28	6.75	18.37	90.44	69.48	84.92	91.08		1646.4	2483	2691	388.92	409.22	2722.39	1800.32	2778.18	3050.09
	52.42	80.56	91.43	5.28	45.45	92.13	54.97	82.79	91.94		1389.67	2497	2894	302.79	1109.79	2996.92	1437.77	2555.1	2953.4
	61.32	69.01	79.46	8.54	61.67	83.1	65.24	68.35	63.42		1642	1988	2562	296.73	1737.77	2754.12	1719.03	1917.51	1714.38
	70.29	72.74	71.72	10.51	28.8	74.71	77.15	76.74	56.26		2273	2067	1955	391.64	763.03	2066.51	2497.16	2173.24	1523.71
	67.87	71.15	83.04	42.36	36.75	83.01	77.62	71.82	85.43		1845	1897	2365	1053.25	807.31	2413.03	2021.01	1891.3	2406.17
	63.12	75.48	87.25	46.5	42.51	83.01	66.89	75.86	92.4		1655	2107	2919	1259.6	1077.05	2714.52	1761.52	2078.07	3131.83
	60.41	52.76	80.89	4.2	21.01	79.36	68.06	58.77	83.17		1651	1419	2319	294.48	507.92	2318.92	1845.16	1598.55	2392.5
	51.52	59.13	81.5	6.29	36.67	79.83	54.03	59.22	85.42		1379	1594	2286	275.32	925.1	2216.44	1434	1611.44	2406.17
	71.39	57.94	81.7	4.56	27.39	84.28	80.82	73.16	71.31		2210	1577	2319	269.56	664.01	2385.71	2461.71	1976.67	1998.7
				7.92	22.22	72.11	92.25	86.48	84.47
				4.39	23.4	65.22	95	94.89	77.89
				2.38	27.52	67.76	56.41	91.99	86.97
				10.56	44.79	80.5	97.85	96.69	94.7
				12.1	49.19		72.74	90.79
	Fig. 12B
	CD56 Bright
		HD PB									CRLM PB									CRLM LR
	CXCR4	24.47	28.57	9.82	3.47	36.93	54.17	8.68	22	13.95	17.82	49.83	73.08	62.2	5.19	30.2	5.54	21.09	13.07	47.28	55.24	90.11	87.67	35.86	50	30.31	72.33	75.78
	IFNg (%)
	CD56 Bright
		HD PB									CRLM PB									CRLM LR
	CXCR4 Bright	0	0	0	0	25	0	0	0	0	0	0	0	0	0	0	50	0	0		0	0	0	0		25.58	33.33	15.56
	CXCR4 Dim	0	0	0	0	9.78	11.11	0	40	10	42.11	5.41	0	0	4	0	43.59	17.78	16.67		21.43	23.38	56	30.43		58.79	38.66	64.01
	CXCR4 Neg	38.05	0	24.17	33.33	24.52	55	66.67	46.07	26.75	58.97	53.46	50	0	55.94	34.62	59.63	22.79	38.74		34.38	41.82	50	44.79		45.22	46.93	62.95
	Fig. 12C
	CD56 Dim
		HD PB									CRLM PB									CRLM LR
	CXCR4	36.51	46.61	22.11	16.65	46.76	45.59	14.03	15.98	17.73	54.01	70.1	85.33	67.94	25.09	49.14	50.39	29.52	32.61	57.81	57.76	84.47	80.11	45.41	44.86	28.09	53.81	58.08
	IFNg (%)
	CD56 Dim
		HD PB									CRLM PB									CRLM LR
	CXCR4 Bright	8.99	16.67	3.39	19.23	5.88	12.59	30.3	21.43	7.62	10	6.83	12	13.04	0	11.63	36.36	7.59	8.7	22.62	0	5.95	18.03	5.88	18.75	8.47	5.56	12.2
	CXCR4 Dim	7.46	9.69	9.53	13.59	9.65	22.98	30	27.21	8.27	29.01	7.36	16.37	22.33	9.87	14.45	32.75	14.6	7.94	39.63	10.33	21.63	27.01	15.84	41.02	35.81	25.58	36.9
	CXCR4 Neg	49.81	37.69	33.05	51.74	27.85	60.43	64.96	49.89	33.25	61.48	47.82	51.66	75.41	48.41	21.93	68.45	25.38	25.71	30.31	21.38	35.74	47.72	28.66	62.25	38	34.68	47.7

## Sheet: Fig. 13
	Fig. 13A
	TNF (%)
	CD56 Dim
		Isotype					Anti IL-1R8
	Not st.	16.7	18.55	10.94	17.02	30.53	14.4	12.79	17.07	25.27	27.76
	+ IL-2 + IL-12	17.9	20.83	23.81	24.13	37.05	19.5	21.76	17.65	26.53	30.62
	+ IL-2 + IL-12 + IL-18	18.3	17.97	15.62	26.45	34.72	20.7	19.74	25	30	37.14
	CD56 Bright
		Isotype					Anti IL-1R8
	Not st.	11.5	8.28	9.04	15.59	37.75	9.67	6.81	9.48	22.42	35.31
	+ IL-2 + IL-12	18.3	13.85	17.68	22.57	45.84	18.1	12.67	12.61	25.92	40.14
	+ IL-2 + IL-12 + IL-18	23.6	17.31	16.98	29	40.85	26.1	21.97	17.28	29.36	44.78
	Fig. 13B
	IFNg (%)
	CD56 Dim
		Isotype				Anti IL-1R8
	Not st.	1.37	3.12	2.13	0.31	2.05	4.88	2.17	1.26
	+ IL-2 + IL-12	9.51	14.29	8.31	5.57	9.5	5.88	9.55	6.19
	+ IL-2 + IL-12 + IL-18	18.1	14.06	51.81	27.31	21	22.92	56.55	30.86
	CD56 Bright
		Isotype				Anti IL-1R8
	Not st.	1.62	1.69	2.25	3.94	2.15	1.72	2	3.15
	+ IL-2 + IL-12	27.8	27.44	12.23	11.8	21.2	24.37	11.93	13.99
	+ IL-2 + IL-12 + IL-18	44.6	47.8	42.67	36.34	45.1	48.77	39.19	38.98
	Fig. 13C
		E:T 1/5		E:T 1/2.5		E:T 1/1
		54.6652	81.8261			99.5586	99.6943
		58.0725	61.549			98.5762	99.7529
		63.0666	73.8256			99.4647	99.7608
		50.0082	71.574	96.7619	98.4976	99.7459	99.7721
		62.2443	78.0004	98.146	99.2197	99.3718	99.6702
		28.2993	59.4882	83.7156	92.9154	99.4103	99.5924
	Fig. 13D
	IFNg (%)
	CD56 Dim
		Mock										+ CXCL12										+ Plerixafor										+ CXCL12 + Plerixafor
	Not st.	0		1.04		0		0		0	2.7	0		0		0		0		0	2.56	0		0.445		0		0		0	0	0.51		0		2.055		0		0	1.87
	+ IL-2	0.625		0.16		0		0.26		0.57	0.99	0		2.15		0.405		0.535		0.55	0	0		2.165		0		0		0	4.26	0		3.11		0		0.3		1.47	3.12
	+ IL-2 + IL-12	20		31.75		18.95		21.65		7.6	5.49	13.45		25.95		15.6		16.6		8.33	4.9	41.65		35.15		4.53		12.415		3.17	9.76	25.3		31.9		15.95		12.4		7.94	13.46
	+ IL-2 + IL-12 + IL-18	35.3		44.2		26.65		30.6		13.77	13.64	15.7		27.25		23.2		25.95		8.4	16.33	45.6		46.55		25.4		35.1		7.84	17.39	57.8		44.45		28.75		29.6		7.69	20.59

## Sheet: Supp. Fig. 8
	Supp. Fig. 8A
	TNF (%)
	CD56 Dim					CD56 Bright
		Isotype	Anti IL-1R8				Isotype	Anti IL-1R8
	Not st.	13.2	12.8			Not st.	10.8	12.9
	+ IL-2 + IL-12	18.6	14			+ IL-2 + IL-12	17.1	19.1
	+ IL-2 + IL-12 + IL-18	16.3	14.1			+ IL-2 + IL-12 + IL-18	24.7	22.9
	Supp. Fig. 8B
	IFNg (%)
	CD56 Dim						CD56 Bright
		Isotype		Anti IL-1R8				Isotype		Anti IL-1R8
	Not st.	1.15	2.83	1.03	0		Not st.	0.4	0.53	0.38	0.54
	+ IL-2 + IL-12	13.8	5.83	9.89	3.44		+ IL-2 + IL-12	21.9	17.02	17.9	17.69
	+ IL-2 + IL-12 + IL-18	32.6	29.03	27.5	28.29		+ IL-2 + IL-12 + IL-18	51.1	63.08	51.3	59.96
